# Supplementary material for: Longitudinal Analysis of Antimicrobial Resistance among Enterococcus Species Isolated from Australian Beef Cattle Faeces at Feedlot Entry and Exit
Source: Animals (Basel). 2022 Oct 6;12(19):2690. doi: 10.3390/ani12192690 (PMC9559632; doi:10.3390/ani12192690)
Supplement: Supplementary file 1 [file animals-12-02690-s001.zip]

Archive with 1 entries (1 files):
- animals-1944898-supplementary.pdf
